# Supplementary material for: Globally shared TCR repertoires within the tumor-infiltrating lymphocytes of patients with metastatic gynecologic cancer
Source: Sci Rep. 2023 Nov 22;13:20485. doi: 10.1038/s41598-023-47740-2 (PMC10665396; doi:10.1038/s41598-023-47740-2)
Supplement: Supplementary file 2 — Supplementary Information 2. [file 41598_2023_47740_MOESM2_ESM.xlsx]

## Sheet: clinical_table
Patient	Category	Gender	Age	Epithelial ovarian cancer	Staging	Morphology	Histological grade	Multi-tissue	Hypertension history	Diabetes mellitus history	Other cancer history	BRCA status
OV1	OV	Female	49	O	4b	High-grade serous carcinoma	G3	O	X	X	NA	wild type
EM1	EM	Female	68	X	1B	Endometrioid carcinoma	G2	X	O	O	NA	NA
EM2	EM	Female	57	X	3C	Endometrioid carcinoma	G2	X	X	X	Colon cancer	NA
OV2	OV	Female	63	O	4B	High-grade serous carcinoma	G3	X	X	X	NA	BRCA2 mut
OV3	OV	Female	44	O	1C1	Metastatic clear cell carcinoma	G3	X	X	X	NA	wild type
OV4	OV	Female	40	X	Unknown	Serous borderline tumor	NA	X	X	X	NA	NA
OV30-1st	OV	Female	60	O	4B	High-grade serous carcinoma	G3	O	X	X	NA	BRCA1, 2 mut
OV31-1st	OV	Female	46	O	3C	High-grade serous carcinoma	G3	X	X	X	NA	wild type
OV5	OV	Female	44	O	3B	High-grade serous carcinoma	G3	X	X	X	NA	wild type
OV6	OV	Female	62	O	3C	undifferenciated carcinoma	G3	O	X	X	NA	wild type
EM3	EM	Female	73	X	4	Serous carcinoma	G3	X	X	X	NA	wild type
OV7	OV	Female	60	O	4	High-grade serous carcinoma	G3	X	X	X	NA	BRCA2 mut
EM4	EM	Female	48	X	3C1	Endometrioid carcinoma	G3	X	O	X	Thyroid cancer	BRCA2 mut
OV8	OV	Female	64	O	4B	High-grade serous carcinoma	G3	O	O	O	NA	wild type
OV9	OV	Female	69	O	4B	High-grade serous carcinoma	G3	X	X	X	NA	wild type
OV10	OV	Female	69	O	4B	High-grade serous carcinoma	G3	X	X	X	NA	BRCA2 mut
OV11	OV	Female	17	X	Unknown	Metastatic malignant mesothelioma, epithelioid type	NA	X	X	X	NA	wild type
OV12	OV	Female	46	O	4B	High-grade serous carcinoma	G3	O	X	X	NA	wild type
OV13	OV	Female	69	O	4B	High-grade serous carcinoma	G3	X	X	X	NA	wild type
OV14	OV	Female	60	O	4B	High-grade serous carcinoma	G3	X	O	X	NA	wild type
OV15	OV	Female	64	X	4B	High-grade serous carcinoma	NA	X	X	X	NA	wild type
OV16	OV	Female	54	O	3C	High-grade serous carcinoma	G3	X	X	X	NA	wild type
OV17	OV	Female	83	O	3C	Carcinosarcoma	NA	X	X	X	NA	wild type
EM5	EM	Female	53	X	3A	Endometrioid carcinoma	G2	O	X	X	NA	NA
EM6	EM	Female	48	X	4B	Carcinosarcoma	G2	X	X	X	NA	wild type
OV18	OV	Female	69	O	4A	High-grade serous carcinoma	G3	O	O	O	NA	wild type
OV19	OV	Female	57	O	3C	High-grade serous carcinoma	G3	X	O	X	NA	wild type
EM7	EM	Female	71	X	4B	endometrial stromal tumour sarcoma	NA	X	X	X	NA	NA
OV20	OV	Female	51	O	3B	High-grade serous carcinoma	G3	X	O	O	Breast cancer	wild type
OV21	OV	Female	43	O	4B	High-grade serous carcinoma	G3	X	X	X	NA	BRCA1 mut
OV22	OV	Female	34	X	Unknown	Sertoli-Leydig cell tumor	NA	X	X	X	NA	NA
OV23	OV	Female	39	O	4B	Endometrioid carcinoma	G2	X	X	X	NA	BRCA2 mut
OV24	OV	Female	74	O	3C	High-grade serous carcinoma	G3	X	X	X	NA	BRCA2 mut
OV25	OV	Female	19	O	Unknown	Mixed germ cell tumor	NA	X	X	X	NA	NA
EM8	EM	Female	77	X	1A	Endometrioid carcinoma	G2	X	O	X	NA	NA
OV26	OV	Female	41	O	4	serous carcinoma	NA	X	X	X	NA	NA
OV27	OV	Female	59	O	4B	High-grade serous carcinoma	G3	O	X	X	NA	wild type
OV28	OV	Female	86	O	3C	High-grade serous carcinoma	G3	X	O	X	NA	NA
OV29	OV	Female	46	O	3C	Low-grade serous carcinoma	G1	X	X	X	NA	BRCA1 mut
OV31-2nd	OV	Female	46	O	3C	High-grade serous carcinoma	G3	X	X	X	NA	wild type
OV30-2nd	OV	Female	60	O	4B	High-grade serous carcinoma	G3	O	X	X	NA	BRCA1, 2 mut
