# Supplementary material for: Globally shared TCR repertoires within the tumor-infiltrating lymphocytes of patients with metastatic gynecologic cancer
Source: Sci Rep. 2023 Nov 22;13:20485. doi: 10.1038/s41598-023-47740-2 (PMC10665396; doi:10.1038/s41598-023-47740-2)
Supplement: Supplementary file 3 — Supplementary Information 3. [file 41598_2023_47740_MOESM3_ESM.xlsx]

## Sheet: tissue variant allele frequency
						variant allele frequency (%)
						Tissue 1	Tissue 2	Tissue 3	Tissue 4	Tissue 5	Tissue 6	Tissue 7
	OV1	Chr	Gene	ref	alt	Right.inner.ovary	Right.outer.ovary	Left.ovary	Colon	Spleen	Diaphragm	Omentum
		chr17	TP53	A	C	0.556586	62.5943	79.602	14.5423	44.4746	12.0505	6.88551
		chr16	TSC2	CCAA	TTT	0	0	0	9.19355	39.899	8.30189	5.74534
						Tissue 1	Tissue 2	Tissue 3
	OV6	Chr	Gene	ref	alt	Left.ovary	Omentum	Small.bowel
		chr17	TP53	AGGCTCCCCTT	A	1.83946	0	31.1392
		chr18	SMAD4	C	CA	0	0	20.3226
		chr10	TCF7L2	G	GA	1.99203	0	4.08922
						Tissue 1	Tissue 2	Tissue 3	Tissue 4	Tissue 5	Tissue 6
	OV12	Chr	Gene	ref	alt	Left.ovary	Right.ovary	Omentum	Spleen	L1R.Lymph.node	Liver.capsule
		chrX	AR	T	TGCAGCAGCA	0	0	0	0	25.4237	0
		chr19	PPP2R1A	G	A	0	0	0.2079	0	17.2111	0.752587
		chr21	RUNX1	A	C	0	0	0	0	0	5.37634
						Tissue 1	Tissue 2
	OV18	Chr	Gene	ref	alt	Omentum	Right.paracolic.gutter
		chr4	PDGFRA	T	C	5.65569	1.17801
		chr17	RNF43	C	T	4.81256	1.08696
		chr7	PMS2	G	A	3.16384	0.556793
		chr13	BRCA2	A	G	2.80736	0.166806
		chr2	MYCN	G	A	1.40845	0
		chr4	FGFR3	C	T	1.36519	0
						Tissue 1	Tissue 2
	OV27	Chr	Gene	ref	alt	Left.ovary	Omentum
		chr6	ESR1	C	T	42.3289	39.0977
						Tissue 1	Tissue 2	Tissue 3
	OV30-1st	Chr	Gene	ref	alt	Omentum.1	Omentum.2	Rectal.serosa
		chr17	TP53	G	C	58.2474	64.6651	45.3634
		chr13	BRCA2	C	G	50	52.139	36.6162
		chr17	BRCA1	GTT	G	51.8908	50.9695	37.1191
		chr6	ROS1	C	G	47.2222	44.1948	31.8436
						Tissue 1	Tissue 2
	OV30-2nd	Chr	Gene	ref	alt	Left.adnexa	Omentum
		chrX	AR	TGCA	T	12.5908	17.3375
						Tissue 1	Tissue 2	Tissue 3	Tissue 4
	EM5	Chr	Gene	ref	alt	Right.ovary	Endometrium	L1L.Lymph.node	L1R.Lymph.node
		chr1	ARID1A	A	AG	77.3795	66.4852	0.465658	0.684151
		chr3	PIK3CA	G	C	56.1404	55.5061	0.762911	0
		chr10	PTEN	C	CA	42.4242	14.6465	0.136333	0
		chr11	CCND1	C	A	40.8342	35.8322	0.567108	0.342231
		chr1	MTOR	C	A	34.1207	0	0.223589	0.409417
		chr16	TSC2	C	A	32.6146	0	0	0
		chr12	ERBB3	TGCCCCCATGGAGTCCTAGGTGCCAAGG	T	30.6667	25.1928	0.304878	0.3996
		chr3	PIK3CA	G	A	30.5344	0	0.172612	0
		chr10	PTEN	G	T	26.506	10.5178	0.292683	0
		chr10	PTEN	GA	G	0	34.0426	0	0
		chr12	KRAS	C	T	0	18.515	0	0
		chr3	PIK3CA	G	A	0	13.5307	0	0
		chrX	AR	A	T	0	10.5528	0	0
		chr2	MYCN	C	T	0	2.98197	0	0
